# Supplementary material for: IsoPS-DIA: Dual Functionality of Absolute Targeted Quantification and Global Proteome Profiling
Source: Anal Chem. 2026 Jan 27;98(7):5227–38. doi: 10.1021/acs.analchem.5c05651 (PMC12937053; doi:10.1021/acs.analchem.5c05651)
Supplement: Supplementary file 2 [file ac5c05651_si_002.xlsx]

## Sheet: S1_Window_design
Table S1. Summary of DIA window size and range
IsoPS_DIA	start	end	size		Fix_DIA	start	end	size		Var_DIA	start	end	size		IsoPS in Q-TOF	start	end	size
1	400	432	32		1	400	415	15		1	400	413	13		1	432	436	4
2	432	436	4		2	415	430	15		2	413	424	11		2	436	440	4
3	436	440	4		3	430	445	15		3	424	434	10		3	440	453	13
4	440	453	13		4	445	460	15		4	434	445	11		4	453	457	4
5	453	457	4		5	460	475	15		5	445	456	11		5	457	461	4
6	457	461	4		6	475	490	15		6	456	466	10		6	461	464.5	3.5
7	461	465	4		7	490	505	15		7	466	477	11		7	464.5	468	3.5
8	465	469	4		8	505	520	15		8	477	489	12		8	468	472	4
9	469	473	4		9	520	535	15		9	489	500	11		9	472	476	4
10	473	477	4		10	535	550	15		10	500	509	9		10	476	479.5	3.5
11	477	493	16		11	550	565	15		11	509	519	10		11	479.5	482	2.5
12	493	509	16		12	565	580	15		12	519	530	11		12	482	485	3
13	509	513	4		13	580	595	15		13	530	540	10		13	485	488	3
14	513	517	4		14	595	610	15		14	540	551	11		14	488	491	3
15	517	521	4		15	610	625	15		15	551	560	9		15	491	495	4
16	521	525	4		16	625	640	15		16	560	571	11		16	495	499	4
17	525	529	4		17	640	655	15		17	571	580	9		17	499	502	3
18	529	533	4		18	655	670	15		18	580	592	12		18	502	505	3
19	533	549	16		19	670	685	15		19	592	602	10		19	505	509	4
20	549	565	16		20	685	700	15		20	602	612	10		20	509	513	4
21	565	581	16		21	700	715	15		21	612	622	10		21	513	518	5
22	581	597	16		22	715	730	15		22	622	634	12		22	518	523	5
23	597	601	4		23	730	745	15		23	634	644	10		23	523	527	4
24	601	605	4		24	745	760	15		24	644	654	10		24	527	531	4
25	605	609	4		25	760	775	15		25	654	665	11		25	531	535	4
26	609	613	4		26	775	790	15		26	665	677	12		26	535	585	50
27	613	636	23		27	790	805	15		27	677	691	14		27	585	588	3
28	636	659	23		28	805	820	15		28	691	706	15		28	588	591	3
29	659	663	4		29	820	835	15		29	706	721	15		29	591	598	7
30	663	667	4		30	835	850	15		30	721	734	13		30	598	602	4
31	667	672	5		31	850	865	15		31	734	750	16		31	602	605	3
32	672	676	4		32	865	880	15		32	750	768	18		32	605	609	4
33	676	680	4		33	880	895	15		33	768	788	20		33	609	613	4
34	680	705	25		34	895	910	15		34	788	809	21		34	613	617	4
35	705	740	35		35	910	925	15		35	809	830	21		35	617	622	5
36	740	775	35		36	925	940	15		36	830	852	22		36	622	626	4
37	775	820	45		37	940	955	15		37	852	884	32		37	626	630	4
38	820	880	60		38	955	970	15		38	884	917	33		38	630	644	14
39	880	940	60		39	970	985	15		39	917	956	39		39	644	648	4
40	940	1000	60		40	985	1000	15		40	956	1000	44		40	648	652	4
															41	652	672	20
															42	672	676	4
															43	676	680	4
															44	680	700	20
															45	700	704	4
															46	704	708	4
															47	708	743	35
															48	743	780	37

## Sheet: S2_Target_Peptide sequences
Table S2. List of target peptide sequence of EGFR
Protein	WT/Mutation	Protease	Sequence	Position	Peptide length (amino acids)	Missed cleavages	Mass (Da)
EGFR	Free	Trypsin/LysC	(K).EISDGDVIISGNK.(N)	455-467	13	0	1345.67
	Free	GluC	(E).AKPNGIFKGSTAE.(N)	1181-1193	13	0	1318.69
	WT G719	Trypsin/LysC	(K).VLGSGAFGTVYK.(G)	717-728	12	0	1197.64
	G719A	Trypsin/LysC	(K).VLASGAFGTVYK.(G)	717-728	12	0	1211.65
	WT E746-A750	Trypsin/LysC	(K).ELREATSPK.(A)	746-754	9	1/0	1029.55
	E746-A750del	GluC	(E).KVKIPVAIK-----TSPKANKE.(I)	737-753	17	0	1850.14
	WT L858R	Trypsin/LysC	(K).ITDFGLAK.(L)	853-860	8	0	863.475
	L858R	LysC	(K).ITDFGRAK.(L)	853-860	8	0	906.492

## Sheet: S3_Comparison of SNR
Table S3. Comparison of signal-to-noise ratio of peptides detected by 4 methods
fmol	Peptide	PRM	IsoPS-DIA	Var-DIA	Fix-DIA
0.75	AKPNGIFKGSTAE	10.59	4.19	3.07	4.45
0.75	EISDGDVIISGNK	15.01	30.66	3.27	40.24
0.75	ELREATSPK	13.03	34.35	39.92	12.41
0.75	ITDFGLAK	54.47	16.4	3.82	4.63
0.75	ITDFGRAK	21.32	378.05	5.05	3.48
0.75	KVKIPVAIKTSPKANKE	23.99	NA	NA	NA
0.75	VLASGAFGTVYK	53.33	9.06	6.51	4.84
0.75	VLGSGAFGTVYK	23.04	19.97	6.86	2.86
0.75	Average	22.18	19.97	5.05	4.63
2.5	AKPNGIFKGSTAE	32.25	12.29	14.87	8.43
2.5	EISDGDVIISGNK	12.82	22.51	9.98	2.91
2.5	ELREATSPK	8.21	14.12	7.38	10.41
2.5	ITDFGLAK	19.41	19.18	3.82	9.81
2.5	ITDFGRAK	13.87	181.38	10.83	15.49
2.5	KVKIPVAIKTSPKANKE	21.87	19.38	41.09	33.42
2.5	VLASGAFGTVYK	39.92	16.21	6.8	8.39
2.5	VLGSGAFGTVYK	27.73	10.42	3.68	3.55
2.5	Average	20.64	17.7	8.68	9.12
7.5	AKPNGIFKGSTAE	162.58	51.72	17.7	24.71
7.5	EISDGDVIISGNK	47.61	46.54	7.42	13.63
7.5	ELREATSPK	143.54	50.47	65.48	90.47
7.5	ITDFGLAK	28.97	34.24	19.25	19.67
7.5	ITDFGRAK	242.72	271.3	50.84	68.03
7.5	KVKIPVAIKTSPKANKE	126.48	66.47	22.87	44.14
7.5	VLASGAFGTVYK	34.35	18.18	17.42	16.65
7.5	VLGSGAFGTVYK	44.92	31.58	17.21	8.34
7.5	Average	87.05	48.5	18.47	22.19

## Sheet: S4_Calibration_Curve
Table S4. Summary of calibration curves for each peptides obtained by 4 methods
		Fix-DIA			IsoPS-DIA			Var-DIA			PRM
fmol	Peptide	intercept	slope	r_squared	intercept	slope	r_squared	intercept	slope	r_squared	intercept	slope	r_squared
2.5	AKPNGIFKGSTAE	0.786439	0.723253	0.999408	-0.14336	0.96846	0.999487	0.487103	0.771567	0.999807	-0.08031	0.748691	0.999555
2.5	EISDGDVIISGNK	14.2598	0.747988	0.941708	0.027034	0.98433	0.991544	-0.25384	0.980273	0.989012	-0.09648	1.00984	0.997256
2.5	ELREATSPK	0.216779	2.09661	0.997071	0.770655	1.03573	0.993203	0.667568	1.11042	0.992903	0.082452	0.988456	0.99824
2.5	ITDFGLAK	-0.01849	0.941418	0.999836	-0.0046	0.978609	0.999253	-0.01755	0.853759	0.99033	-0.18725	1.01121	0.999673
2.5	ITDFGRAK	0.244524	0.659104	0.996464	0.407254	0.621356	0.985688	-0.05286	0.545239	0.997195	0.171565	0.600821	0.993265
2.5	KVKIPVAIKTSPKANKE	-0.09194	0.663965	0.999011	0.157777	0.777584	0.996827	-0.17678	0.74412	0.996917	0.123786	0.70984	0.997603
2.5	VLASGAFGTVYK	0.064056	1.01776	0.998318	-0.3512	0.96317	0.997153	-0.18501	1.01532	0.99601	-0.59951	1.01464	0.996367
2.5	VLGSGAFGTVYK	-0.15346	0.786498	0.994685	-0.41522	0.761642	0.991969	0.693342	0.747332	0.987517	-0.64279	0.78613	0.986246
Average				0.990813			0.99439			0.993711			0.996026

## Sheet: S5_CV_RE
Table S5. Summary of quantitation results of each peptide by 4 methods.
		Fix-DIA			IsoPS-DIA			Var-DIA			PRM
fmol	Peptide	Mean ±S.D.	CV (%)	RE (%)	Mean ±S.D.	CV (%)	RE (%)	Mean ±S.D.	CV (%)	RE (%)	Mean ±S.D.	CV (%)	RE (%)
2.5	AKPNGIFKGSTAE	2.47±0.16	6.7	1.1	2.3±0.04	1.7	7.9	2.53±0.61	24.2	1.2	2.4±0.12	5.1	3.9
2.5	EISDGDVIISGNK	3.09±4.93	159.4	23.8	1.95±0.05	2.4	22.1	2.13±0.08	3.9	14.8	1.99±0.05	2.3	20.4
2.5	ELREATSPK	2.5±0.12	4.7	0	3.05±0.18	5.9	22.1	2.2±1.22	55.4	12	2.82±0.1	3.7	13
2.5	ITDFGLAK	2.23±0.17	7.6	10.8	2.07±0.04	1.8	17.3	2.15±0.11	5.1	14	2.35±0.1	4.4	5.9
2.5	ITDFGRAK	2.43±0.15	6.1	2.7	2.37±0.15	6.2	5.2	2.62±0.26	10.1	4.8	2.48±0.05	2.2	0.9
2.5	KVKIPVAIKTSPKANKE	1.93±0.13	6.7	22.7	2.03±0.28	13.8	18.7	2.03±0.14	6.9	18.7	1.83±0.03	1.8	26.9
2.5	VLASGAFGTVYK	2.31±0.67	28.9	7.6	1.88±0.05	2.6	24.7	1.85±0.12	6.7	26.1	1.73±0.03	1.8	30.7
2.5	VLGSGAFGTVYK	2.1±0.48	22.6	15.9	1.88±0.06	3	24.6	0.53±0.05	9.8	79	2.04±0.04	1.8	18.5
Average		2.38	30.3375	10.56	2.19	2.2	17.825	2.01	15.3	21.325	2.21	2.9	15.025
		Fix-DIA			IsoPS-DIA			Var-DIA			PRM
fmol	Peptide	Mean ±S.D.	CV (%)	RE (%)	Mean ±S.D.	CV (%)	RE (%)	Mean ±S.D.	CV (%)	RE (%)	Mean ±S.D.	CV (%)	RE (%)
7.5	AKPNGIFKGSTAE	6.12±0.04	0.7	18.4	6.16±0.17	2.7	17.9	6.62±0.48	7.3	11.7	6.72±0.14	2.1	10.3
7.5	EISDGDVIISGNK	-1.99±0.2	9.8	126.6	6.63±0.3	4.5	11.6	6.39±0.59	9.2	14.8	6.71±0.03	0.5	10.5
7.5	ELREATSPK	6.03±0.08	1.3	19.7	7.78±0.02	0.3	3.8	7.31±0.31	4.2	2.5	6.42±0.14	2.2	14.4
7.5	ITDFGLAK	6.28±0.02	0.4	16.3	7.7±0.32	4.2	2.6	6.33±0.02	0.4	15.6	6.57±0.11	1.7	12.4
7.5	ITDFGRAK	6.48±0.02	0.3	13.6	7.63±0.3	3.9	1.7	7.11±0.21	3	5.2	5.99±0.21	3.6	20.1
7.5	KVKIPVAIKTSPKANKE	6.15±0.16	2.7	18	6±0.48	7.9	20	5.85±0.05	0.9	22.1	6.46±0.19	3	13.9
7.5	VLASGAFGTVYK	7.37±0.13	1.8	1.8	6.19±0.26	4.2	17.5	6.73±0.04	0.5	10.3	6.91±0.1	1.5	7.9
7.5	VLGSGAFGTVYK	6.47±0.06	0.9	13.8	7.64±0.63	8.3	1.8	5.03±0.54	10.8	32.9	6.8±0.03	0.5	9.3
Average		2.19	4.7	28.525	6.97	4.5	9.6125	6.42	4.5	14.3875	6.57	1.9	12.35

## Sheet: S6_Endogenious_Dotp
Table S6. Summary of spectra similarity between identified peptides and lpeptide sin the spectra ibrary
Sample	Digestion	Peptide	Library Dot Product	Isotope Dot Product
A549	LysC	EISDGDVIISGNK	0.8798	0.9935
A549	LysC	VLGSGAFGTVYK	0.9646	0.9885
A549	LysC	ELREATSPK	0.8373	0.9774
A549	LysC	ITDFGLAK	0.8817	0.984
CL68	GluC	AKPNGIFKGSTAE	0.8226	0.972
CL68	GluC	KVKIPVAIKTSPKANKE	0.8239	0.9423
CL68	LysC	EISDGDVIISGNK	0.8747	0.9926
CL68	LysC	VLGSGAFGTVYK	0.9623	0.9951
CL68	LysC	ELREATSPK	0.8124	0.972
CL68	LysC	ITDFGLAK	0.8795	0.9828
CL97	LysC	EISDGDVIISGNK	0.8763	0.9947
CL97	LysC	VLGSGAFGTVYK	0.9621	0.9849
CL97	LysC	ELREATSPK	0.8482	0.9964
CL97	LysC	ITDFGLAK	0.8843	0.9821
CL97	LysC	VLASGAFGTVYK	0.958	0.9847
H1975	LysC	EISDGDVIISGNK	0.8899	0.9857
H1975	LysC	VLGSGAFGTVYK	0.9642	0.9928
H1975	LysC	ELREATSPK	0.8433	0.9874
H1975	LysC	ITDFGLAK	0.89	0.9779
H1975	LysC	ITDFGRAK	0.892	0.9715
H3255	LysC	EISDGDVIISGNK	0.877	0.9959
H3255	LysC	VLGSGAFGTVYK	0.9635	0.9948
H3255	LysC	ELREATSPK	0.8538	0.9962
H3255	LysC	ITDFGLAK	0.8878	0.9738
H3255	LysC	ITDFGRAK	0.902	0.9883
PC9	GluC	AKPNGIFKGSTAE	0.7899	0.9209
PC9	GluC	KVKIPVAIKTSPKANKE	0.8195	0.9197
PC9	LysC	EISDGDVIISGNK	0.8722	0.994
PC9	LysC	VLGSGAFGTVYK	0.9621	0.9937
PC9	LysC	ELREATSPK	0.843	0.9776
PC9	LysC	ITDFGLAK	0.879	0.9672

## Sheet: S7_LOD and LOQ 
Table S7. Summary of LOD and LOQ.
Free/WT/Mutation	Peptide	LOD (amol)	LOD (amol)
Free	EISDGDVIISGNK	167	556
Free	AKPNGIFKGSTAE	220	732
G719 WT	VLGSGAFGTVYK	180	599
G719A	VLASGAFGTVYK	222	741
E746-A750 WT	ELREATSPK	84	281
E746-A750del	KVKIPVAIKTSPKANKE	36	121
L858 WT	ITDFGLAK	111	371
L858R	ITDFGRAK	64	2133

## Sheet: S8_Cell_results
Table S8. Summary of quantified ratio of mutant protein and their corresponding gene variant allel frequency (VAF) across 6 cell lines
Cell	Mutant	WT (avg)	WT (SD)	Mut (avg)	Mut (SD)	WT (CV)	Mut (CV)
H3255	EGFR L858R	27.1599	0.757167	84.9706	2.83503	2.78781	3.33649
H1975	EGFR L858R	4.822	0.0967349	1.2246	0.0446439	2.00612	3.6456
PC9	EGFR Del19	8.55035	2.02559	9.48596	0.252532	23.6901	2.66217
CL68	EGFR Del19	12.4087	0.268679	28.7005	1.00823	2.16525	3.51292
CL97	EGFR G719A	15.7325	0.134854	34.0916	0.75331	0.857166	2.20966
A549	KRAS G12S	6.66975	0.0559076	7.58094	0.0753108	0.838226	0.993423
Cell	Mutation Status	Mutant	WT (fmol/ug)	Mut (fmol/ug)	Mutant Ratio (%)	Gene VAFs (%)
H3255	EGFR L858R	EGFR L858R	27.16 ± 0.76	84.97 ± 2.84	76	95
H1975	EGFR L858R/T790M	EGFR L858R	4.82 ± 0.10	1.23 ± 0.04	20	74
PC9	EGFR Del-19	EGFR Del19	8.55 ± 2.03	9.49 ± 0.25	53	96
CL68	EGFR Del-19/ T790M	EGFR Del19	12.41 ± 0.27	28.70 ± 1.01	70	88
CL97	EGFR G719A/ T790M	EGFR G719A	15.73 ± 0.13	34.09 ± 0.75	68	87
A549	KRAS G12S	KRAS G12S	6.67 ± 0.06	7.58 ± 0.08	53	99
